# Supplementary material for: Enhancing recovery from gut microbiome dysbiosis and alleviating DSS-induced colitis in mice with a consortium of rare short-chain fatty acid-producing bacteria
Source: Gut Microbes. 2024 Jul 29;16(1):2382324. doi: 10.1080/19490976.2024.2382324 (PMC11290756; doi:10.1080/19490976.2024.2382324)
Supplement: Supplemental Material [file KGMI_A_2382324_SM7110.zip]

Archive with 1 entries (1 files):
- Low_abundance_Supplementary_clean.docx
